# Supplementary material for: Local and global patterns of admixture and population structure in Iranian native cattle
Source: BMC Genet. 2016 Jul 15;17:108. doi: 10.1186/s12863-016-0416-z (PMC4946207; doi:10.1186/s12863-016-0416-z)
Supplement: Additional file 2: Table S1. — Number of samples, species, subspecies assignments, and geographical provenance of each population. With the exception of 8 Iranian native cattle breeds, sample descriptions are according to Decker et al. 2014 [10]. (XLSX 17 kb) [file 12863_2016_416_MOESM2_ESM.xlsx]

## Sheet: Sheet1
Breed	Breed Code	No. Samples	(Sub)Species	Continent	Geographic Origin
Bali	BALI	20	Bos javanicus	Asia	Bali, Indonesia
Zebu Fulani	ZFU	20	Bos t. indicus	Africa	Benin
Zebu Bororo	ZBO	20	Bos t. indicus	Africa	Chad
Zebu from Madagascar	ZMA	20	Bos t. indicus	Africa	Madagascar
Nelore	NEL	20	Bos t. indicus	Americas	Brazil
Brahman	BR	20	Bos t. indicus	Americas	Gulf Coast, United States
Ongole Grade	ONG	20	Bos t. indicus	Asia	Andhra Pradesh, India
Achai	ACH	12	Bos t. indicus	Asia	Khyber Pakhtun Khwa, Pakistan
Red Sindhi	RSIN	10	Bos t. indicus	Asia	Sindh, Pakistan
Cholistani	CHO	11	Bos t. indicus	Asia	Cholistan Desert, Punjab, Pakistan
Gir	GIR	20	Bos t. indicus	Asia	Gujerat, India
Guzerat	GUZ	3	Bos t. indicus	Asia	Guzarat, India
Hariana	HAR	10	Bos t. indicus	Asia	Haryana plains, India
Brebes	BRE	9	Bos t. indicus	Asia	Indonesia
Pesisir	PES	6	Bos t. indicus	Asia	Indonesia
Dajal	DAJ	10	Bos t. indicus	Asia	Punjab, Pakistan
Bhagnari	BAG	10	Bos t. indicus	Asia	Kaochi, Kalat, and Baluchistan, Pakistan
Gabrali	GBI	10	Bos t. indicus	Asia	Khyber Pakhtun Khwa, Pakistan
Hainan	HN	4	Bos t. indicus	Asia	Hainan Province, China
Madura	MAD	7	Bos t. indicus	Asia	Madura Island, Indonesia
Kankraj	KAN	10	Bos t. indicus	Asia	North Gujerat, India
Lohani	LOH	10	Bos t. indicus	Asia	Northwest Pakistan
Dhanni	DHA	12	Bos t. indicus	Asia	Punjab, Pakistan
Hissar	HIS	10	Bos t. indicus	Asia	Punjab, Pakistan
Sahiwal	SAHW	17	Bos t. indicus	Asia	Punjab, Pakistan
Tharparkar	THA	12	Bos t. indicus	Asia	Southeast Sindh, Pakistan
Rojhan	ROJ	10	Bos t. indicus	Asia	Punjab, Pakistan
Aceh	ACE	12	Bos t. indicus	Asia	Sumatra, Indonesia
Lagune	LAG	20	Bos t. taurus	Africa	Benin
Baoule	BAO	20	Bos t. taurus	Africa	Burkina Faso
Kuri	KUR	20	Bos t. taurus	Africa	Chad
N'Dama	NDAM	20	Bos t. taurus	Africa	Ivory Coast, Africa
Oulmès Zaer	OUL	19	Bos t. taurus	Africa	Morocco
N'Dama	ND1	14	Bos t. taurus	Africa	Southeast Burkina Faso
N'Dama	ND2	17	Bos t. taurus	Africa	Southwest Burkina Faso
Somba	SOM	20	Bos t. taurus	Africa	Togo
Romosinuano	ROMO	8	Bos t. taurus	Americas	Columbia
Florida Cracker	CRK	9	Bos t. taurus	Americas	Florida, United States
Corriente	CORR	5	Bos t. taurus	Americas	Sonora, Mexico
Texas Longhorn	TXLH	20	Bos t. taurus	Americas	Texas, United States
Brown Swiss	BSW	20	Bos t. taurus	Americas	United States
Red Angus	ANR	19	Bos t. taurus	Americas	United States
Senepol	SENP	19	Bos t. taurus	Americas	United States Virgin Islands
Wagyu	WAGY	12	Bos t. taurus	Asia	Japan
Hanwoo	HANW	8	Bos t. taurus	Asia	Korea
Mongolian	MG	5	Bos t. taurus	Asia	Mongolia1
Murray Grey	MUGR	4	Bos t. taurus	Australia	Australia
Angus	AN	20	Bos t. taurus	Europe	Aberdeenshire, Scotland
Tarentaise	TARE	5	Bos t. taurus	Europe	Alpine Massif-Central of southeastern France
Pinzgauer	PINZ	5	Bos t. taurus	Europe	Austria
Belgian Blue	BBLU	4	Bos t. taurus	Europe	Belgium
Simmental	SIM	20	Bos t. taurus	Europe	Bern, Switzerland
Simmentaler	SMR	4	Bos t. taurus	Europe	Bern, Switzerland
Maine-Anjou	MAAN	20	Bos t. taurus	Europe	Brittany, France
Rendena	REN	3	Bos t. taurus	Europe	Central Alps
Gelbvieh	GEL	20	Bos t. taurus	Europe	Central Germany
Berrenda en Negro	BN	5	Bos t. taurus	Europe	Ciudad Real, Jaen, Cordoba, Sevilla, and Huelva, Spain
Berrenda en Colorado	BC	5	Bos t. taurus	Europe	Cordoba, Sevilla, Huelva, and Cadiz, Spain
Devon	DEV	4	Bos t. taurus	Europe	Devon, England
Romagnola	RMG	20	Bos t. taurus	Europe	Emilia, Italy
Beef Shorthorn	SH	17	Bos t. taurus	Europe	England
Lincoln Red	LINC	9	Bos t. taurus	Europe	England
Milking Shorthorn	MSH	9	Bos t. taurus	Europe	England
Montbeliard	MONT	20	Bos t. taurus	Europe	France
Normande	NORM	20	Bos t. taurus	Europe	France
Guernsey	GNS	20	Bos t. taurus	Europe	Guernsey Island
Holstein	HO	20	Bos t. taurus	Europe	Holland
Dexter	DEX	4	Bos t. taurus	Europe	Ireland
Kerry	KERR	3	Bos t. taurus	Europe	Ireland
Marchigiana	MCHI	2	Bos t. taurus	Europe	Italy
Jersey	JER	20	Bos t. taurus	Europe	Jersey Island
Lithuanian Light Grey	LLG	2	Bos t. taurus	Europe	Lithuania
Lithuanian White Backed	LWB	3	Bos t. taurus	Europe	Lithuania
Limousin	LM	20	Bos t. taurus	Europe	Massif Central, France
Salers	SAL	20	Bos t. taurus	Europe	Massif Central, France
Menorquina	MEN	3	Bos t. taurus	Europe	Menorca, Spain
Mostrenca	MOST	5	Bos t. taurus	Europe	National Park of Donana, southwestern Spain
Groningen Whitehead	GW	2	Bos t. taurus	Europe	Netherlands
Lakenvelder	LKV	1	Bos t. taurus	Europe	Netherlands
Meuse-Rhine-Ijjsel	MRI	3	Bos t. taurus	Europe	Netherlands
Red Poll	REDP	5	Bos t. taurus	Europe	Norfolk and Suffolk, England
Vosgienne	VOS	20	Bos t. taurus	Europe	Northeast France
Bretonne Black Pied	BPN	18	Bos t. taurus	Europe	Northwest France
French Red Pied Lowland	PRP	20	Bos t. taurus	Europe	Northwest France
Maraichine (Parthenaise)	MAR	19	Bos t. taurus	Europe	Northwest France
Piedmontese	PIED	20	Bos t. taurus	Europe	Northwest Italy
Pirenaica	PIR	5	Bos t. taurus	Europe	northwest of Spain
Norwegian Red	NRC	20	Bos t. taurus	Europe	Norway
Blonde d'Aquitaine	BDAQ	5	Bos t. taurus	Europe	Pyrenees, France
Morucha	MOR	5	Bos t. taurus	Europe	Salamanca
Charolais	CHA	20	Bos t. taurus	Europe	Saône-et-Loire, France
Belted Galloway	BGAL	4	Bos t. taurus	Europe	Scotland
Galloway	GALL	4	Bos t. taurus	Europe	Scotland
Finnish Ayrshire	AYR	18	Bos t. taurus	Europe	Scotland/Finland
Negra Andaluza	NA	5	Bos t. taurus	Europe	Sierra Morena Mountains, Cordoba, and Sevilla Spain
Cardena Andaluza	CAR	5	Bos t. taurus	Europe	Sierra Morena, Spain
South Devon	SDEV	3	Bos t. taurus	Europe	South England
Aubrac	AUB	20	Bos t. taurus	Europe	South France
Sussex	SUSS	4	Bos t. taurus	Europe	Southeast England
Abondance	ABO	20	Bos t. taurus	Europe	Southeast France
Tarine	TAR	18	Bos t. taurus	Europe	Southeast France
Gascon	GAS	20	Bos t. taurus	Europe	Southwest France
Retinta	RET	4	Bos t. taurus	Europe	Southwest of Spain and bordering Portugal
Toro de Lidia	TL	4	Bos t. taurus	Europe	Spain
Toro de Lidia	TL2	5	Bos t. taurus	Europe	Spain
Braunvieh	BRVH	20	Bos t. taurus	Europe	Switzerland
Ehringer	EHRI	2	Bos t. taurus	Europe	Switzerland
Anatolian Black	AB	8	Bos t. taurus	Europe	Turkey
Anatolian Southern Yellow	ASY	8	Bos t. taurus	Europe	Turkey
East Anatolian Red	EAR	8	Bos t. taurus	Europe	Turkey
South Anatolian Red	SAR	8	Bos t. taurus	Europe	Turkey
Turkish Grey	TG	8	Bos t. taurus	Europe	Turkey
Zavot	ZVT	5	Bos t. taurus	Europe	Turkey
Terrana	TER	5	Bos t. taurus	Europe	Vasconcades mountainous region of Alava, Spain
Hereford	HFD	20	Bos t. taurus	Europe	Wales
Welsh Black	WEBL	2	Bos t. taurus	Europe	Wales
White Park	WHPK	5	Bos t. taurus	Europe	Wales
Chianina	CHIA	9	Bos t. taurus	Europe	West Central Italy
Scottish Highland	SCHL	8	Bos t. taurus	Europe	Western Scottland
Longhorn	LH	3	Bos t. taurus	Europe	Yorkshire, England
Borgou	BORG	20	Hybrid	Africa	Benin
Tuli	TULI	4	Hybrid	Africa	Botswana
Landim	LAMB	1	Hybrid	Africa	East Coast of South Africa
Sheko	SHK	17	Hybrid	Africa	Ethiopia
East African Shorthorn Zebu	ZEB	20	Hybrid	Africa	Kenya
Ankole-Watusi	ANKW	5	Hybrid	Africa	Ruanda
Africander	AFR	4	Hybrid	Africa	South Africa
Boran	BOR	20	Hybrid	Africa	southern Ethiopia
Canchim	CANC	20	Hybrid	Americas	Brazil
Beefalo	BEF	1	Hybrid	Americas	Northwest United States
Beefmaster	BEFM	20	Hybrid	Americas	Texas, United States
Santa Gertrudis	SGT	20	Hybrid	Americas	Texas, United States
Luxi	LX	5	Hybrid	Asia	Shandong Province, China
Qinchuan	QC	4	Hybrid	Asia	Shaanxi Province, China
Sarabi	Sarabi	20	Bos t. taurus	Asia	Iran
Kurdi	Kurdi	10	Bos t. taurus	Asia	Iran
Taleshi	Taleshi	10	Bos t. indicus	Asia	Iran
Mazandarani	Mazandrani	10	Bos t. indicus	Asia	Iran
Kermani	Kermani	10	Bos t. taurus	Asia	Iran
Pars	Pars	10	Bos t. taurus	Asia	Iran
Najdi	Najdi	9	Bos t. indicus	Asia	Iran
Sistani	Sistani	10	Bos t. indicus	Asia	Iran
NOTE: yellow highleted breeds were used as subset in analysis
